# Supplementary material for: SEMGROMI—a semantic grouping algorithm to identifying microservices using semantic similarity of user stories
Source: PeerJ Comput Sci. 2023 May 12;9:e1380. doi: 10.7717/peerj-cs.1380 (PMC10280387; doi:10.7717/peerj-cs.1380)
Supplement: Supplemental Information 2 [file peerj-cs-09-1380-s002.csv]

id	name	description	points	time	scenario	observations	priority
HU1	View category	As a user I need to list the products or pets that belong to a category.	3	5	1. El usuario accede a la aplicacion de venta de mascotas. 2. El sistema lista las categorias (HU2). 3. El usuario selecciona la categoria que quiere consultar. 4. El sistema obtiene los detalles de la categoria a consultar (HU19). 5. El sistema consulta los productos relacionados a esa categoria. 6.El sistema presenta el listado de productos que pertenecen a esa categoria.		1
HU2	List categories	As a user I need to list the categories available in the system.	1	3	1. El usuario accede a la aplicación de venta de mascotas. 2.El sistema consulta la lista las categorías en la base de datos. 3. El sistema presenta al usuario la lista de categorías.		2
HU3	Search products	As a user I need to search for products or pets specifying a name.	5	7	1. El usuario accede a la aplicación de venta de mascotas. 2. El usuario especifica el nombre del producto o mascota que quiere buscar. 3. El sistema realiza la búsqueda de los productos que cumplan con el nombre. 4. El sistema presenta al usuario el listado de productos.		3
HU4	View product	As a user I need to see the items of a selected product.	3	5	1. El usuario accede a la vista de productos de una categoría. 2. El usuario selecciona el producto a consultar. 3. El sistema realiza la búsqueda de los artículos o ítems junto con su precio del producto seleccionado. 4. El sistema presenta al usuario los detalles del producto.		4
HU5	View item (get Item)	As a user I need to see the details of an item, a text or name and a visual description of the item and the number of that item in stock are displayed.	3	5	1. El usuario selecciona el item o artículo a consultar. 2. El sistema realiza la búsqueda de los detalles del item o artículo. 3. El sistema presenta al usuario los detalles del item.		5
HU6	Add item to cart	As a user I need to add an item or item to the shopping cart.	5	7	1. El usuario selecciona el item o artículo a agregar al carrito, especificando su cantidad. 2. El sistema guarda el item o artículo en un listado. 3. El sistema verifica el stock del item o artículo. 4. El sistema presenta al usuario un mensaje de confirmación.		6
HU7	Remove item from cart	As a user I need to remove an item from the shopping cart.	3	5	1. El usuario selecciona el item o artículo a agregar al carrito, especificando su cantidad. 2. El sistema guarda el item o artículo en un listado. 3. El sistema verifica el stock del item o artículo. 4. El sistema presenta al usuario un mensaje de confirmación.		7
HU8	Update cart quantities	As a user I need to adjust the quantity of an item in the shopping cart.	3	5	1. El usuario ingresa la cantidad de artículo a modificar y presiona el botón actualizar. 2. El sistema verifica el stock del item o artículo para la nueva cantidad. 3. El sistema actualiza el item o artículo en el carrito de compras. 4. El sistema presenta al usuario un mensaje de confirmación.		8
HU9	Get cart	As a user I need to obtain the items from the shopping cart.	3	5	1. El usuario selecciona la opción de ver el carrito de compras. 2. El sistema consulta los ítems del carrito de compras. 3. El sistema presenta al usuario el carrito de compras.		9
HU10	New order	As a user I need to create a new order from the items selected in the shopping cart.	7	10	1. El usuario selecciona la opción de crear orden de compra. 2.El sistema obtiene los item del carrito de compras. 3. El sistema verifica que el usuario haya iniciado sesión, en caso negativo solicita el inicio de sesión. 4. El usuario establece los datos de pago e información de envío. 5. El usuario selecciona la opción de enviar. 6. El sistema presenta los datos para confirmación del usuario. 7…		10
HU11	Get order	As a user I need to obtain the data of an order by its id.	3	5	1. El usuario selecciona la orden de compra a consultar o especifica su ID. 2. El sistema consulta los datos de la orden de compra. 3. El sistema presenta al usuario los datos de la orden de compra.		11
HU12	Set order ID	As a user I need to obtain and assign a new number or ID of the order.	5	7	1. El usuario seleccionó la opción de guardar orden de compra. 2. El sistema genera un nuevo número de identificación de la orden de compra. 3. El sistema asigna ese número a la orden de compra. 4. El sistema presenta al usuario el número de la orden de compra.		12
HU13	List orders	As a user I need to list the orders that I have made specifying the username.	3	5	1. El usuario selecciona la opción de consultar órdenes de compra. 2. El sistema obtiene el username de su cuenta. 3. El sistema consulta las órdenes de compra realizadas por el usuario. 4. El sistema presenta al usuario el listado de las órdenes de compra.		13
HU14	Is authenticated	As a system I need to verify if the user is authenticated in order to create an order, otherwise he must register and authenticate.	3	5	1. El usuario selecciona la opción de crear orden de compra. 2. El sistema obtiene el username de su cuenta. 3. El sistema verifica si el usuario está autenticado. 4. Si el usuario esta autenticado el sistema presenta el formulario de crear la orden de compra. 5. En caso contrario el usuario debe registrarse y autenticarse.		14
HU15	New account (Sign up)	As a user I need to register in the system providing a username and password.	5	7	1. El usuario selecciona la opción de registrarse en el sistema. 2. El sistema presenta el formulario de registro. 3. El usuario suministra su nombre de usuario y password. 4. El sistema valida los datos y los guarda en la base de datos. 5. El sistema presenta un mensaje de confirmación al usuario.		15
HU16	Get account	As a user I need to obtain my account information in the system by providing my username.	3	5	1. El usuario ingresa el nombre de usuario. 2. El sistema busca la información. 3. El usuario suministra su nombre de usuario y password. 4. El sistema valida los datos y verifica que esté registrado. 5. El sistema presenta un mensaje de confirmación al usuario y la pagina de inicio.		16
HU17	Sign off	As a user, I need to log out of the system.	2	3	1. El usuario selecciona la opción de cerrar sesión en el sistema. 2. El sistema cierra la sesión y elimina los datos de sesión. 3. El sistema presenta un mensaje de confirmación al usuario.		17
HU18	Update account	As a user I need to modify my account data (username or password) in the system.	3	5	1. El usuario selecciona la opción de modificar cuenta en el sistema. 2. El sistema obtiene los datos de la cuenta del usuario. 3. El sistema presenta el formulario para modificar los datos de la cuenta del usuario. 4. El usuario modifica los datos y da click en enviar. 5. El sistema valida los datos ingresados y los actualiza en la base de datos. 6. El sistema presenta un mensaje de confirmación…		18
HU19	getCategory	As a user I need to obtain the details of a category by entering its id.	2	3	1. El usuario selecciona o ingresa el ID de la categoría. 2. El sistema consulta los detalles de la categoría. 3. El sistema presenta al usuario los detalles de la categoría.		19
HU20	getProduct	As a user I need to obtain the details of a product by entering its id.	2	3	1. El usuario selecciona o ingresa el ID del producto. 2. El sistema consulta los detalles del producto. 3. El sistema presenta al usuario los detalles del producto.		20
HU21	Is Item in Stock	As a user I need to verify if there are available units of the item or article.	3	5	1. El usuario selecciona o el item o artículo y la cantidad a comprar. 2. El sistema consulta la cantidad disponible del item o artículo. 3. El sistema presenta al usuario la cantidad disponible y un mensaje de confirmación.		21
HU22	Sign in	As a user I need to authenticate myself in the system by providing my username and password.	3	5	1. El usuario selecciona la opción de autenticarse en el sistema. 2. El sistema presenta el formulario de inicio de sesión. 3. El usuario suministra su nombre de usuario y password. 4. El sistema valida los datos y verifica que esté registrado. 5. El sistema presenta un mensaje de confirmación al usuario y la pagina de inicio.		22
