# Supplementary material for: SEMGROMI—a semantic grouping algorithm to identifying microservices using semantic similarity of user stories
Source: PeerJ Comput Sci. 2023 May 12;9:e1380. doi: 10.7717/peerj-cs.1380 (PMC10280387; doi:10.7717/peerj-cs.1380)
Supplement: Supplemental Information 4 [file peerj-cs-09-1380-s004.csv]

id	name	description	points	time	scenario	observations	priority
HU1	Crear viaje de carga	Como Operador deseo crear un viaje (Voyage) para una carga dada, especificando los movimientos necesarios para llegar a su destino para registrar cargas en el sistema.	3	5	1. Especificar el número del viaje y su información 2. Adicionar los movimientos del transportista necesarios para el viaje desde su inicio hasta su final. 3. Guardar datos del viaje y su movimiento.		1
HU2	Gestionar evento de carga	Como operador deseo registrar o crear un evento en una localización indicando la fecha cuando termina el evento.	3	5	1. Especificar la localización 2. Especificar la fecha de terminación del evento. 3. Guardar los datos		2
HU3	Agregar movimiento del transportista	Como operador deseo agregar un movimiento de transportista para un viaje creado, especifica en donde se encuentra el transportista en una fecha dada.	5	7	1. Especificar el viaje al que pertenece 2. Especificar la localización de llegada y partida 3. Especificar las fechas de partida y de llegada 4. Guardar los datos.		3
HU4	Crear localización	Como operador deseo crear una localización especificando su nombre e identificador.	2	3	1. Especificar el nombre e identificador de la localizacion 2. Guardar los datos.		4
HU5	Ver seguimiento del viaje o carga enviada	Como operador deseo consultar el seguimiento del viaje o carga según el “TrackinId”	3	5	1. Especificar el “TrackinId” 2. Buscar y presentar los eventos registrados para ese “TrackinId		5
HU6	Crear carga	Como operador deseo crear una carga a transportar. Se genera un “TrackinId. Se asocia un itinerario (Itinerary), una especificación de ruta (Route specification) y una entrega (Delivery).	7	10	1. Generar un TrackinId 2. Especificar el itinerario 3. Especificar la especificación de ruta 4. Especificar la entrega 5. Guardar datos		6
HU7	Crear itinerario de la carga	Como operador deseo crear un itinerario de una carga especificando sus paradas.	5	7	1. Especificar la carga 2. Generar número de itinerario. 3. Crear y asociar las paradas 4. Guardar datos del itinerario y las paradas.		7
HU8	Crear Parada	Como operador deseo crear una parada para un itinerario	2	3	1. Especificar la localización de carga y de descarga 2. Especificar los tiempos de carga y descarga. 3. Guardar datos de la parada y asociar a itinerario.		8
HU9	Programar carga – crear especificación de ruta	Como operador deseo crear el envío de la carga, se especifica la ruta ingresando una localización origen y destino y se establece una fecha límite de entrega.	5	7	1. Especificar o asociar la carga 2. Especificar las localizaciones de origen y destino 3. Establecer la fecha límite de entrega 4. Guardar datos de la especificación de ruta y asociar a Carga		9
HU10	Cambiar destino de carga	Como operador deseo modificar el destino de una carga enviada.	1	2	1. Especificar la nueva Localización de descarga 2. Especificar la nueva fecha limite 3. Guardar datos con los cambios realizados		10
HU11	Crear entrega	Como operador deseo crear y asociar al cargo una entrega, calcula una fecha estimada de entrega teniendo en cuanta el estado de los transportistas y el estado de las rutas.	7	10	1. Asociar carga 2. Consultar estado de transportistas 3. Consultar estado de rutas 4. Consultar eventos 5. Calcular fecha estimada de entrega 6. Guardar datos de la entrega.		11
HU12	Obtener localizaciones	Como operador deseo obtener el listado de las localizaciones disponibles	2	3	1. Consultar las localizaciones disponibles 2. Devolver un listado con las localizaciones.		12
HU13	Consultar estado de transportistas	Como operador deseo obtener el estado de los transportistas	3	5	1. Consultar en que localización se encuentran los transportistas 2. Devolver el estado del transportista.		13
HU14	Consultar estado de rutas	Como operador deseo obtener el estado de las rutas.	3	5	1. Consultar el estado de las rutas 2. Devolver el estado de las rutas		14
